# Supplementary material for: Detection and characterization of spike architecture based on deep learning and X-ray computed tomography in barley
Source: Plant Methods. 2023 Oct 27;19:115. doi: 10.1186/s13007-023-01096-w (PMC10604417; doi:10.1186/s13007-023-01096-w)
Supplement: Supplementary file 1 — Additional file 1: Table S1. Image resolution and point cloud clustering parameter of CT images. [file 13007_2023_1096_MOESM1_ESM.xlsx]

## Sheet: Additional File 1
Variety	Type	Pixel size(µm)	Dbscan eps parameter	Type
IG38794	Barley	74.999	3	Wild
IG38679	Barley	74.999	3	Wild
KENIA	Barley	94.9992	3	Cultivar
BEKA	Barley	84.9991	6	Cultivar
Diamant	Barley	94.9992	6	Cultivar
EU optic	Barley	90.0006	3	Cultivar
EU Annabel	Barley	94.9992	7	Cultivar
Alexis	Barley	90.0006	6	Cultivar
s28829	Barley	84.9991	3	Landrace
s25897	Barley	94.9992	3	Landrace
s128172	Barley	94.9992	6	Landrace
D3	Wheat	70.0005	-	Deep learning training set
s113095	Barley	74.999	-	Deep learning training set
s17350	Barley	90.0006	-	Deep learning training set
