# Supplementary material for: Detection and characterization of spike architecture based on deep learning and X-ray computed tomography in barley
Source: Plant Methods. 2023 Oct 27;19:115. doi: 10.1186/s13007-023-01096-w (PMC10604417; doi:10.1186/s13007-023-01096-w)
Supplement: Supplementary file 2 — Additional file 2: Table S2. Detailed descriptions of the experimental barley materials. [file 13007_2023_1096_MOESM2_ESM.xlsx]

## Sheet: Additional File 2
ID	Variety name	Type	Number of used images	Number of total CT images	Objective
630	D3	Wheat cultivar	52	841	Deep learning training
1717	s113095	Barley landrace	26	925	Deep learning training
1727	s17350	Barley landrace	46	955	Deep learning training
1635	IG38794	Wild barley	953	953	Phenotypic analysis
1644	IG38679	Wild barley	850	850	Phenotypic analysis
1677	KENIA	Barley cultivar	956	956	Phenotypic analysis
1679	BEKA	Barley cultivar	957	957	Phenotypic analysis
1682	Diamant	Barley cultivar	928	928	Phenotypic analysis
1683	EU optic	Barley cultivar	935	935	Phenotypic analysis
1685	EU Annabel	Barley cultivar	970	970	Phenotypic analysis
1686	Alexis	Barley cultivar	940	940	Phenotypic analysis
1721	s28829	Barley landrace	965	965	Phenotypic analysis
1765	s25897	Barley landrace	970	970	Phenotypic analysis
1725	s128172	Barley landrace	929	929	Phenotypic analysis
