# Supplementary material for: Detection and characterization of spike architecture based on deep learning and X-ray computed tomography in barley
Source: Plant Methods. 2023 Oct 27;19:115. doi: 10.1186/s13007-023-01096-w (PMC10604417; doi:10.1186/s13007-023-01096-w)
Supplement: Supplementary file 3 — Additional file 3: Table S3. Detailed descriptions of phenotype definition. [file 13007_2023_1096_MOESM3_ESM.xlsx]

## Sheet: Additional File 3
Phenotypic traits	Definition	Acronym
Virtual spike length	The distance of point cloud of spike from the top to the bottom in z axis	VSL
Virtual grain volume per spike	The amount of space that is contained within all point cloud of grains on a spike	VGV
Virtual grain number per spike	The number of grains on the spike, counted by point cloud clustering	VGN
Individual virtual grain volume	The amount of space that is contained within point cloud of a single grain	IVGV
Individual virtual grain surface area	The area of the surface of the mesh of a single grain	IVGSA
Individual virtual grain length	The distance of point cloud of single grain from the top to the bottom in z axis	IVGL
Individual virtual grain width	The distance of point cloud of single grain from the top to the bottom in x axis	IVGW
Individual virtual grain thickness	The distance of point cloud of single grain from the top to the bottom in y axis	IVGT
Average virtual spike length	The sum of all virtual spike length of one type is divided by the number of one type	AVSL
Average virtual grain volume	The total virtual grain volume per spike is divided by the virtual grain number per spike	AVGV
Average virtual grain surface area	The sum of virtual all individual virtual grain surface area per spike is divided by the virtual grain number per spike	AVGSA
Average virtual grain length	The sum of virtual all individual virtual grain length per spike is divided by the virtual grain number per spike	AVGL
Average virtual grain width	The sum of virtual all individual virtual grain width per spike is divided by the virtual grain number per spike	AVGW
Average virtual grain thickness	The sum of virtual all individual virtual grain thickness per spike is divided by the virtual grain number per spike	AVGT
Manually measured spike weight	The quality of spike, measured by the balance scale	MSW
Manually measured spike length	The longest distance of spike, measured by the ruler	MSL
Manually counted grain number per spike	The number of grains on the spike, counted by eyes	MGN
Average manually measured grain weight	The total manually measured spike weight is divided by manually counted grain number per spike	AMSW
