# Supplementary material for: Detection and characterization of spike architecture based on deep learning and X-ray computed tomography in barley
Source: Plant Methods. 2023 Oct 27;19:115. doi: 10.1186/s13007-023-01096-w (PMC10604417; doi:10.1186/s13007-023-01096-w)
Supplement: Supplementary file 4 — Additional file 4: Table S4. Comparison of the spike morphometric traits among three type barley materials. [file 13007_2023_1096_MOESM4_ESM.xlsx]

## Sheet: results
Trait	Cultivar	Landrace	Wild
VSL (mm)	80.4±4.5	85.6±5.0	55.3±4.7
VGV (mm3)	969.1±143.5	1036.8±102.6	491.8±101.5
AVGV (mm3)	37.5±7.0	40.9±8.7	32.8±8.6
AVGSA (mm2)	145.6±27.6	163.4±32.6	165.4±33.7
AVGL (mm)	6.1±0.7	6.9±0.8	7.3±0.9
AVGW (mm)	3.9±0.2	3.8±0.3	3.5±0.3
AVGT (mm)	3±0.2	2.9±0.2	2.5±0.3

## Sheet: detail
ID	Type	grain_ID	VSL (mm)	VGV (mm3)	VGSA (mm2)	AVGL (mm)	AVGW (mm)	AVGT (mm)	number
1635	Wild variety	1635_001	60.0742	34.4127	173.305	7.1902	3.68629	2.6006	1
1635	Wild variety	1635_002		39.5894	166.413	7.53437	3.8799	2.69335	2
1635	Wild variety	1635_003		41.697	196.465	7.7957	3.89163	2.8054	3
1635	Wild variety	1635_004		43.6156	183.963	7.65519	4.00528	2.78483	4
1635	Wild variety	1635_005		44.5715	208.009	8.12022	3.93371	2.80614	5
1635	Wild variety	1635_006		43.2625	185.224	8.40142	3.86018	2.73117	6
1635	Wild variety	1635_007		43.4852	198.892	8.07652	3.96971	2.79586	7
1635	Wild variety	1635_008		43.6966	198.383	8.61563	3.91726	2.7282	8
1635	Wild variety	1635_009		42.7609	219.239	8.21341	3.8647	2.65738	9
1635	Wild variety	1635_010		41.292	203.973	8.61186	3.83958	2.67266	10
1635	Wild variety	1635_011		38.9448	208.692	8.38905	3.72196	2.68645	11
1635	Wild variety	1635_012		36.028	178.064	8.63988	3.71909	2.52729	12
1635	Wild variety	1635_013		34.7916	195.681	7.98532	3.64036	2.47954	13
1635	Wild variety	1635_014		33.6884	172.384	8.36664	3.50954	2.5445	14
1635	Wild variety	1635_015		31.415	175.536	7.64557	3.46451	2.4853	15
1644	Wild variety	1644_001	50.6244	22.1771	90.8691	6.01691	2.99854	2.15016	1
1644	Wild variety	1644_002		26.7961	146.277	6.44038	3.27616	2.33452	2
1644	Wild variety	1644_003		31.1302	153.575	7.00279	3.32583	2.45605	3
1644	Wild variety	1644_004		30.7628	175.32	6.95706	3.30686	2.39695	4
1644	Wild variety	1644_005		34.1491	167.168	7.37258	3.4112	2.59092	5
1644	Wild variety	1644_006		29.7816	168.515	6.79084	3.40148	2.57314	6
1644	Wild variety	1644_007		32.476	164.576	7.33817	3.39845	2.50335	7
1644	Wild variety	1644_008		27.566	148.127	6.54493	3.28696	2.47918	8
1644	Wild variety	1644_009		27.9131	141.684	6.69977	3.21831	2.37856	9
1644	Wild variety	1644_010		28.6096	155.137	6.2288	3.3984	2.42004	10
1644	Wild variety	1644_011		29.2981	155.899	6.96659	3.26647	2.41612	11
1644	Wild variety	1644_012		16.8461	106.303	5.75511	3.0321	1.94604	12
1644	Wild variety	1644_013		23.2634	121.352	6.76594	2.99277	2.21201	13
1644	Wild variety	1644_014		14.3327	99.0898	5.2114	3.0258	1.74723	14
1644	Wild variety	1644_015		15.2439	104.068	5.71032	2.82348	1.85206	15
1677	Cultivated variety	1677_001	85.1192	17.0682	61.2374	4.03383	3.81943	2.8967	1
1677	Cultivated variety	1677_002		42.5924	152.82	6.45802	4.29199	3.06062	2
1677	Cultivated variety	1677_003		37.7775	149.206	5.63941	4.31798	3.21797	3
1677	Cultivated variety	1677_004		53.5897	204.26	7.49669	4.25985	3.28989	4
1677	Cultivated variety	1677_005		40.888	162.916	5.57949	4.21287	3.3401	5
1677	Cultivated variety	1677_006		54.291	205.435	7.15424	4.35469	3.35934	6
1677	Cultivated variety	1677_007		46.5165	184.196	6.09037	4.46149	3.27822	7
1677	Cultivated variety	1677_008		55.4415	214.846	7.22609	4.39206	3.35339	8
1677	Cultivated variety	1677_009		45.684	177.642	6.08158	4.17968	3.3352	9
1677	Cultivated variety	1677_010		48.6333	190.058	6.55531	4.19806	3.44061	10
1677	Cultivated variety	1677_011		51.0622	198.807	6.99681	4.19145	3.44709	11
1677	Cultivated variety	1677_012		44.9938	175.991	6.08643	4.2611	3.34807	12
1677	Cultivated variety	1677_013		50.5906	196.23	6.9139	4.25411	3.37431	13
1677	Cultivated variety	1677_014		43.8158	167.074	6.04048	4.06094	3.27866	14
1677	Cultivated variety	1677_015		47.4193	189.657	6.84363	4.06901	3.30099	15
1677	Cultivated variety	1677_016		44.2865	170.388	6.23266	4.18141	3.29087	16
1677	Cultivated variety	1677_017		41.9159	172.945	6.34283	4.07516	3.21399	17
1677	Cultivated variety	1677_018		41.3089	165.868	6.81911	3.98833	3.20274	18
1677	Cultivated variety	1677_019		40.5193	168.685	6.65545	3.99026	3.18435	19
1677	Cultivated variety	1677_020		40.4267	160.393	6.69984	4.04497	3.18452	20
1677	Cultivated variety	1677_021		40.5639	174.404	6.73596	4.05252	3.24583	21
1677	Cultivated variety	1677_022		40.1309	164.008	6.77907	3.98614	3.11815	22
1677	Cultivated variety	1677_023		36.6587	158.486	6.00619	3.80672	3.1746	23
1677	Cultivated variety	1677_024		38.46	159.717	6.45985	3.92688	3.21642	24
1677	Cultivated variety	1677_025		31.4237	147.36	6.17523	3.72988	3.05306	25
1677	Cultivated variety	1677_026		32.8229	136.162	6.00214	3.75597	2.96764	26
1677	Cultivated variety	1677_027		29.2683	132.673	5.55752	3.60943	2.98175	27
1679	Cultivated variety	1679_001	76.6692	32.7945	123.965	6.12805	3.7288	2.8342	1
1679	Cultivated variety	1679_002		39.3525	156.738	6.85787	3.88656	3.00121	2
1679	Cultivated variety	1679_003		38.3884	146.903	6.98312	3.92941	3.01227	3
1679	Cultivated variety	1679_004		39.3531	154.554	6.91406	3.90421	2.98524	4
1679	Cultivated variety	1679_005		43.9147	163.824	6.85144	4.09519	3.17889	5
1679	Cultivated variety	1679_006		43.545	163.9	6.91572	4.00991	3.12607	6
1679	Cultivated variety	1679_007		44.2899	171.084	7.22513	4.04404	3.17857	7
1679	Cultivated variety	1679_008		44.8045	175.738	7.07837	4.083	3.21013	8
1679	Cultivated variety	1679_009		43.4498	172.47	6.61151	4.00451	3.12218	9
1679	Cultivated variety	1679_010		41.2746	161.655	6.60044	3.98885	3.11894	10
1679	Cultivated variety	1679_011		43.7225	170.203	7.10716	3.9923	3.2421	11
1679	Cultivated variety	1679_012		41.0437	148.936	6.78237	3.96139	3.06633	12
1679	Cultivated variety	1679_013		42.3125	164.511	6.39863	3.93524	3.21636	13
1679	Cultivated variety	1679_014		38.015	154.753	6.49331	3.70247	3.04963	14
1679	Cultivated variety	1679_015		41.7936	167.341	6.64106	4.0106	3.14983	15
1679	Cultivated variety	1679_016		38.4553	139.697	6.578	3.86174	3.19025	16
1679	Cultivated variety	1679_017		41.7764	163.412	6.49025	3.9494	3.15701	17
1679	Cultivated variety	1679_018		36.4423	135.754	6.14828	3.8481	3.04476	18
1679	Cultivated variety	1679_019		36.0351	146.229	5.89722	3.84498	3.0826	19
1679	Cultivated variety	1679_020		32.3191	129.325	5.53526	3.7611	3.03779	20
1679	Cultivated variety	1679_021		32.9032	136.095	5.72974	3.70068	2.99273	21
1679	Cultivated variety	1679_022		28.637	124.054	5.77265	3.48552	2.76797	22
1682	Cultivated variety	1682_001	81.1293	34	134.284	6.11948	3.59053	2.97881	1
1682	Cultivated variety	1682_002		34.7836	118.111	6.20695	3.86194	2.89982	2
1682	Cultivated variety	1682_003		42.3189	160.086	6.65525	4.05038	3.07336	3
1682	Cultivated variety	1682_004		38.6323	141.471	6.29033	3.93727	2.97197	4
1682	Cultivated variety	1682_005		40.0435	158.616	6.1331	3.99886	3.03697	5
1682	Cultivated variety	1682_006		39.674	142.464	5.9738	4.0032	2.95599	6
1682	Cultivated variety	1682_007		41.2918	160.918	6.54232	4.08515	2.99753	7
1682	Cultivated variety	1682_008		38.7549	139.756	5.79885	4.01071	2.94111	8
1682	Cultivated variety	1682_009		41.1083	163.373	6.31654	3.98044	3.02693	9
1682	Cultivated variety	1682_010		39.1827	149.691	6.06503	4.04752	3.01359	10
1682	Cultivated variety	1682_011		39.2744	148.297	6.16995	4.09423	2.988	11
1682	Cultivated variety	1682_012		36.5009	137.195	5.9327	3.9757	2.9134	12
1682	Cultivated variety	1682_013		38.6494	148.691	6.05118	3.97576	3.02385	13
1682	Cultivated variety	1682_014		37.3668	146.188	5.8269	3.91965	2.99453	14
1682	Cultivated variety	1682_015		38.8218	150.975	5.98581	4.01355	3.02624	15
1682	Cultivated variety	1682_016		36.7873	147.488	5.95752	3.95527	3.0172	16
1682	Cultivated variety	1682_017		36.1794	141.246	5.84706	3.96341	3.05369	17
1682	Cultivated variety	1682_018		35.5064	142.068	5.74376	3.9372	3.04563	18
1682	Cultivated variety	1682_019		34.1381	133.97	5.84112	3.86736	2.98616	19
1682	Cultivated variety	1682_020		33.7402	136.087	5.62949	3.95355	2.95812	20
1682	Cultivated variety	1682_021		31.7829	126.127	5.15165	3.8121	2.9264	21
1682	Cultivated variety	1682_022		30.9127	119.345	5.3781	3.80751	2.82313	22
1682	Cultivated variety	1682_023		31.2059	122.573	5.06323	3.72639	2.86653	23
1682	Cultivated variety	1682_024		30.4934	122.789	4.78104	3.78782	2.92763	24
1682	Cultivated variety	1682_025		27.4961	108.973	4.87566	3.68367	2.96739	25
1682	Cultivated variety	1682_026		24.714	93.9918	4.74292	3.63074	2.7904	26
1683	Cultivated variety	1683_001	75.2405	42.573	159.836	7.37678	3.85389	2.96981	1
1683	Cultivated variety	1683_002		44.7892	180.78	7.46462	3.90033	3.04606	2
1683	Cultivated variety	1683_003		46.4003	178.252	7.63836	4.12316	2.96537	3
1683	Cultivated variety	1683_004		43.9924	176.141	6.96543	4.00365	3.0986	4
1683	Cultivated variety	1683_005		48.5969	178.078	7.43486	4.05177	3.04441	5
1683	Cultivated variety	1683_006		46.315	186.89	6.94574	3.9958	3.15504	6
1683	Cultivated variety	1683_007		46.3376	175.954	6.97428	4.173	3.05009	7
1683	Cultivated variety	1683_008		46.1364	176.744	6.77855	4.07315	3.18101	8
1683	Cultivated variety	1683_009		44.3496	170.442	7.00632	4.05035	2.94706	9
1683	Cultivated variety	1683_010		38.1282	156.917	6.33179	3.82061	2.80528	10
1683	Cultivated variety	1683_011		44.7338	175.328	7.19455	4.01949	3.01723	11
1683	Cultivated variety	1683_012		42.7028	174.844	6.32516	4.01883	3.10445	12
1683	Cultivated variety	1683_013		43.1278	173.018	6.95617	3.99321	3.03194	13
1683	Cultivated variety	1683_014		41.981	175.037	6.31267	3.94324	3.0824	14
1683	Cultivated variety	1683_015		42.6189	176.527	6.64792	3.88269	3.05328	15
1683	Cultivated variety	1683_016		38.5868	153.54	6.08306	3.8475	3.05543	16
1683	Cultivated variety	1683_017		38.9046	172.732	6.13899	3.80239	3.03457	17
1683	Cultivated variety	1683_018		39.9128	162.222	6.0615	3.90567	3.07127	18
1683	Cultivated variety	1683_019		37.1535	150.087	5.92807	3.8736	2.99643	19
1683	Cultivated variety	1683_020		38.1909	156.176	5.82324	3.92395	2.97074	20
1683	Cultivated variety	1683_021		34.9679	151.506	5.8838	3.79592	2.97498	21
1683	Cultivated variety	1683_022		36.0432	143.829	5.90005	3.79789	3.00587	22
1683	Cultivated variety	1683_023		30.7017	131.714	5.08307	3.84247	2.94947	23
1683	Cultivated variety	1683_024		31.0947	128.325	5.87906	3.67176	2.89966	24
1683	Cultivated variety	1683_025		21.6532	99.137	4.42516	3.5877	2.77832	25
1685	Cultivated variety	1685_001	87.1142	33.5756	116.562	5.49843	3.9763	2.79324	1
1685	Cultivated variety	1685_002		37.7346	140.394	5.78884	4.3638	3.20252	2
1685	Cultivated variety	1685_003		39.7597	134.976	5.92365	4.2491	2.92954	3
1685	Cultivated variety	1685_004		41.9785	157.471	6.03725	4.44521	3.11944	4
1685	Cultivated variety	1685_005		44.1468	149.726	6.3364	4.38043	3.02238	5
1685	Cultivated variety	1685_006		43.977	158.079	6.10907	4.38231	3.16693	6
1685	Cultivated variety	1685_007		44.8515	152.617	6.32144	4.35224	3.0876	7
1685	Cultivated variety	1685_008		42.5264	155.679	5.92513	4.29651	3.12042	8
1685	Cultivated variety	1685_009		45.5734	160.728	6.3957	4.40477	3.12688	9
1685	Cultivated variety	1685_010		41.9228	146.62	5.8352	4.47556	3.26933	10
1685	Cultivated variety	1685_011		43.6504	150.936	6.00282	4.3909	3.10661	11
1685	Cultivated variety	1685_012		40.7568	146.228	5.57431	4.34935	3.02001	12
1685	Cultivated variety	1685_013		43.5861	151.76	5.98454	4.35376	3.15503	13
1685	Cultivated variety	1685_014		40.0992	148.431	5.52269	4.42542	3.08547	14
1685	Cultivated variety	1685_015		41.2918	146.843	5.96185	4.1828	3.06646	15
1685	Cultivated variety	1685_016		38.5174	139.1	5.58966	4.12544	3.00096	16
1685	Cultivated variety	1685_017		37.9636	144.091	5.73301	3.92163	3.01535	17
1685	Cultivated variety	1685_018		36.7153	139.115	5.42107	3.99977	3.14482	18
1685	Cultivated variety	1685_019		40.4799	158.804	5.98765	4.09641	3.13655	19
1685	Cultivated variety	1685_020		37.8924	141.212	5.31338	4.21605	3.14486	20
1685	Cultivated variety	1685_021		37.9927	148.914	5.78059	3.88684	2.98291	21
1685	Cultivated variety	1685_022		36.302	139.285	5.41129	4.13319	3.07735	22
1685	Cultivated variety	1685_023		38.3108	146.93	5.72384	4.0734	3.15584	23
1685	Cultivated variety	1685_024		34.0549	133.546	5.13964	3.86169	3.01287	24
1685	Cultivated variety	1685_025		32.9043	123.887	5.32412	3.75657	3.06955	25
1685	Cultivated variety	1685_026		30.7155	121.183	4.87653	3.76887	2.89851	26
1685	Cultivated variety	1685_027		31.1665	118.836	5.15499	3.74737	3.02256	27
1685	Cultivated variety	1685_028		28.2592	119.091	4.84815	3.6144	2.76259	28
1685	Cultivated variety	1685_029		27.0735	107.377	4.85926	3.51646	2.83379	29
1685	Cultivated variety	1685_030		18.8798	71.2802	3.92588	3.24409	2.53822	30
1686	Cultivated variety	1686_001	77.1305	25.6562	78.3062	5.69543	3.35343	2.32858	1
1686	Cultivated variety	1686_002		27.6727	97.97	5.34078	3.55749	2.65412	2
1686	Cultivated variety	1686_003		31.578	115.302	6.05512	3.54486	2.52175	3
1686	Cultivated variety	1686_004		31.8113	136.5	5.94453	3.60209	2.71639	4
1686	Cultivated variety	1686_005		30.6777	104.953	5.76656	3.70989	2.48858	5
1686	Cultivated variety	1686_006		36.4449	150.099	6.46695	3.81581	2.90881	6
1686	Cultivated variety	1686_007		33.9728	128.694	5.77204	3.81709	2.79621	7
1686	Cultivated variety	1686_008		35.7873	142.323	6.1651	3.73117	2.86767	8
1686	Cultivated variety	1686_009		29.3224	94.3048	5.6082	3.68757	2.55901	9
1686	Cultivated variety	1686_010		33.1454	139.95	5.9132	3.71427	2.7849	10
1686	Cultivated variety	1686_011		29.6498	117.596	5.52924	3.56168	2.61929	11
1686	Cultivated variety	1686_012		33.2941	138.783	6.13594	3.76609	2.77013	12
1686	Cultivated variety	1686_013		28.7662	106.854	5.67816	3.77062	2.57312	13
1686	Cultivated variety	1686_014		34.8906	143.942	6.44874	3.84473	2.88315	14
1686	Cultivated variety	1686_015		28.7997	116.236	5.79997	3.815	2.6128	15
1686	Cultivated variety	1686_016		32.7109	132.586	5.96717	3.94853	2.81096	16
1686	Cultivated variety	1686_017		28.6233	116.011	5.78911	3.67002	2.67705	17
1686	Cultivated variety	1686_018		29.2124	112.817	5.79919	3.61488	2.59912	18
1686	Cultivated variety	1686_019		24.3061	91.3258	5.43298	3.64236	2.56334	19
1686	Cultivated variety	1686_020		29.6906	113.571	5.93862	3.86961	2.68107	20
1686	Cultivated variety	1686_021		25.7627	103.045	5.20989	3.61719	2.69248	21
1686	Cultivated variety	1686_022		26.2095	104.054	5.60752	3.53544	2.56523	22
1686	Cultivated variety	1686_023		22.3684	80.4011	5.10194	3.4097	2.45626	23
1686	Cultivated variety	1686_024		23.5209	75.603	5.48552	3.5098	2.46494	24
1686	Cultivated variety	1686_025		21.9871	87.0237	5.04492	3.58024	2.58398	25
1721	Local variety	1721_001	79.7292	24.1915	98.7094	6.94196	2.93609	2.36883	1
1721	Local variety	1721_002		42.3727	182.767	8.0022	3.63053	2.93362	2
1721	Local variety	1721_003		45.9394	195.481	8.29932	3.78251	2.96818	3
1721	Local variety	1721_004		47.6386	205.103	8.25721	3.87727	2.98465	4
1721	Local variety	1721_005		50.2774	210.036	8.25587	3.92638	3.02771	5
1721	Local variety	1721_006		51.6401	219.08	8.40978	3.97138	3.0759	6
1721	Local variety	1721_007		49.1143	209.606	7.99372	3.9718	3.0941	7
1721	Local variety	1721_008		47.8738	202.443	8.28122	3.85003	2.98605	8
1721	Local variety	1721_009		46.2612	191.393	8.22522	3.7945	2.92794	9
1721	Local variety	1721_010		48.1532	203.432	7.81466	3.97046	3.03769	10
1721	Local variety	1721_011		46.0407	186.148	7.21475	3.89551	3.02663	11
1721	Local variety	1721_012		45.8282	194.243	7.57004	3.89767	3.00639	12
1721	Local variety	1721_013		43.6144	171.579	6.84537	3.96731	3.04382	13
1721	Local variety	1721_014		44.4692	190.728	7.30318	3.87425	3.00478	14
1721	Local variety	1721_015		41.8851	170.3	6.71584	3.85352	2.9769	15
1721	Local variety	1721_016		39.4483	173.666	6.75665	3.72019	2.831	16
1721	Local variety	1721_017		38.7574	164.224	6.64446	3.76268	2.8305	17
1721	Local variety	1721_018		37.6987	165.928	6.5029	3.65359	2.84766	18
1721	Local variety	1721_019		35.5156	149.164	6.22848	3.65932	2.77986	19
1721	Local variety	1721_020		31.3839	141.407	6.23336	3.40145	2.69852	20
1721	Local variety	1721_021		34.342	145.498	6.32247	3.64987	2.87653	21
1721	Local variety	1721_022		32.5685	143.808	6.30334	3.6037	2.79819	22
1721	Local variety	1721_023		30.7065	139.052	6.14574	3.48363	2.75878	23
1721	Local variety	1721_024		25.4184	121.477	5.77688	3.39078	2.69269	24
1725	Local variety	1725_001	92.0542	33.3159	100.106	6.40179	3.49695	2.66765	1
1725	Local variety	1725_002		54.6159	198.073	7.8137	4.17183	3.08272	2
1725	Local variety	1725_003		48.9282	177.603	7.41759	4.13895	3.10696	3
1725	Local variety	1725_004		56.8107	206.016	7.78805	4.25151	3.1471	4
1725	Local variety	1725_005		55.09	203.115	7.84597	4.12288	3.1724	5
1725	Local variety	1725_006		59.0184	211.06	7.90062	4.15574	3.22687	6
1725	Local variety	1725_007		54.3999	207.06	7.91624	4.18796	3.05173	7
1725	Local variety	1725_008		58.3703	211.047	8.19347	4.09335	3.16743	8
1725	Local variety	1725_009		53.906	211.207	7.77828	4.07091	3.0136	9
1725	Local variety	1725_010		56.5878	207.845	8.22966	4.05137	3.32569	10
1725	Local variety	1725_011		51.5106	193.414	7.54506	4.02892	3.00797	11
1725	Local variety	1725_012		52.1596	200.694	7.89333	3.9986	3.14823	12
1725	Local variety	1725_013		49.4341	188.617	7.36256	3.93502	3.21098	13
1725	Local variety	1725_014		53.2364	200.371	8.04423	3.99952	3.23604	14
1725	Local variety	1725_015		44.9527	174.825	7.15495	3.84698	2.91107	15
1725	Local variety	1725_016		49.8422	183.502	7.53424	3.95473	3.23461	16
1725	Local variety	1725_017		40.5099	157.465	6.82272	3.89028	2.8569	17
1725	Local variety	1725_018		43.7764	164.102	7.05551	3.89546	3.11231	18
1725	Local variety	1725_019		37.9121	143.74	6.56377	3.75675	2.86507	19
1725	Local variety	1725_020		40.7517	153.369	6.71776	3.82509	2.99084	20
1725	Local variety	1725_021		33.6476	132.65	6.02152	3.74739	2.76452	21
1725	Local variety	1725_022		37.5126	141.906	6.53493	3.6477	2.93598	22
1725	Local variety	1725_023		31.8206	119.733	5.83159	3.56204	2.7267	23
1725	Local variety	1725_024		32.9086	128.44	6.12265	3.51983	2.90044	24
1725	Local variety	1725_025		23.8284	76.0703	5.44414	3.17924	2.60867	25
1725	Local variety	1725_026		25.8097	91.4311	5.25317	3.35427	2.53259	26
1765	Local variety	1765_001	85.0242	30.1214	149.086	5.94384	3.64686	2.34206	1
1765	Local variety	1765_002		36.5343	120.217	7.1132	3.79968	2.54606	2
1765	Local variety	1765_003		36.0894	150.806	6.76167	4.03783	2.78552	3
1765	Local variety	1765_004		43.3074	159.292	7.28014	4.00484	2.78854	4
1765	Local variety	1765_005		35.863	136.263	6.02149	4.38	2.78317	5
1765	Local variety	1765_006		43.6255	171.757	7.24681	3.98996	2.82265	6
1765	Local variety	1765_007		31.5051	127.664	5.54915	4.08267	2.60605	7
1765	Local variety	1765_008		43.6847	168.314	7.35011	4.00191	2.87648	8
1765	Local variety	1765_009		36.3594	154.783	6.10349	4.05216	2.91883	9
1765	Local variety	1765_010		42.901	167.785	7.58401	3.93947	2.83509	10
1765	Local variety	1765_011		37.8255	151.073	6.24116	3.89365	2.86733	11
1765	Local variety	1765_012		42.6258	166.344	7.47663	3.90981	2.89035	12
1765	Local variety	1765_013		38.6563	165.305	6.10136	3.81266	2.78962	13
1765	Local variety	1765_014		41.2609	159.73	7.35844	3.8603	2.84449	14
1765	Local variety	1765_015		38.5843	167.334	6.10441	3.88392	2.89243	15
1765	Local variety	1765_016		37.1654	155.115	6.25621	3.772	2.77102	16
1765	Local variety	1765_017		37.9653	159.56	7.27064	3.71519	2.81023	17
1765	Local variety	1765_018		36.0877	154.949	6.19053	3.80915	2.80433	18
1765	Local variety	1765_019		35.7327	144.441	6.44351	3.7611	2.8236	19
1765	Local variety	1765_020		36.152	160.586	6.23783	3.83301	2.79438	20
1765	Local variety	1765_021		35.016	144.841	6.47962	3.72617	2.8184	21
1765	Local variety	1765_022		33.748	149.033	6.22707	3.67696	2.70401	22
1765	Local variety	1765_023		32.1258	126.255	6.09191	3.62948	2.74252	23
1765	Local variety	1765_024		31.6114	127.418	6.0225	3.5904	2.69985	24
1765	Local variety	1765_025		26.0927	98.6404	5.54138	3.48486	2.7314	25
1765	Local variety	1765_026		27.9805	126.391	6.10707	3.25916	2.62352	26
